# Supplementary material for: Gut microbiota and diet matrix modulate the effects of the flavonoid quercetin on atherosclerosis
Source: Res Sq. 2023 Jan 10:rs.3.rs-2431147. Preprint. [Version 1] doi: 10.21203/rs.3.rs-2431147/v1 (PMC9882667; doi:10.21203/rs.3.rs-2431147/v1)
Supplement: Supplement 1 [file Supplemental_Table_1.xlsx]

## Sheet: Supplemental Table 1
Supplemental Table 1.
TD.97184 Low MAC Diet
Component	g/kg
Casein	200
L-Cystine	3
Corn Starch	392.234
Maltodextrin	132
Sucrose	100
Soybean oil	70
Cellulose	50
Mineral Mix, AIN-93G-MX (94046)	35
Vitamin Mix, AIN-93-VX (94047)	15
Choline Bitartrate	2.75
Vitamin K1, phylloquinone	0.002
TBHQ, antioxidant	0.014
TD.150881 Low MAC + 0.1% Quercetin Diet
Component	g/kg
Casein	200
L-Cystine	3
Corn Starch	391.234
Maltodextrin	132
Sucrose	100
Soybean oil	70
Cellulose	50
Mineral Mix, AIN-93G-MX (94046)	35
Vitamin Mix, AIN-93-VX (94047)	15
Choline Bitartrate	2.75
Vitamin K1, phylloquinone	0.002
TBHQ, antioxidant	0.014
TBHQ, antioxidant	0.014
Quercetin dihydrate (Alfa Aesar A15807)	1
