# Supplementary material for: Gut microbiota and diet matrix modulate the effects of the flavonoid quercetin on atherosclerosis
Source: Res Sq. 2023 Jan 10:rs.3.rs-2431147. Preprint. [Version 1] doi: 10.21203/rs.3.rs-2431147/v1 (PMC9882667; doi:10.21203/rs.3.rs-2431147/v1)
Supplement: Supplement 2 [file Supplemental_Table_2.xlsx]

## Sheet: Supplemental Table 2
Supplemental Table 2
TD.2018 High MAC Diet
Macronutrients	Unit	Value
Crude Protein	%	18.6
Fat	%	6.2
Carbohydrate	%	44.2
Crude Fiber	%	3.5
Neutral Detergent Fiber	%	14.7
Ash	%	5.3
Energy Density	kcal/g	3.1
Calories from Protein	%	24
Calories from Fat	%	18
Calories from Carbohydrate	%	58
Minerals
Calcium	%	1
Phosphorus	%	0.7
Non-Phytate Phosphorus	%	0.4
Sodium	%	0.2
Potassium	%	0.6
Chloride	%	0.4
Magnesium	%	0.2
Zinc	mg/kg	70
Manganese	mg/kg	100
Copper	mg/kg	15
Iodine	mg/kg	6
Iron	mg/kg	200
Selenium	mg/kg	0.23
Amino Acids
Aspartic Acid	%	1.4
Glutamic Acid	%	3.4
Alanine	%	1.1
Glycine	%	0.8
Threonine	%	0.7
Proline	%	1.6
Serine	%	1.1
Leucine	%	1.8
Isoleucine	%	0.8
Valine	%	0.9
Phenylalanine	%	1
Tyrosine	%	0.6
Methionine	%	0.6
Cystine	%	0.3
Lysine	%	1.1
Histidine	%	0.4
Arginine	%	1
Tryptophan	%	0.2
Vitamins
Vitamin A	IU/g	30
Vitamin D3	IU/g	2
Vitamin E	IU/kg	135
Vitamin K3 (menadione)	mg/kg	100
Vitamin B1 (thiamin)	mg/kg	117
Vitamin B2 (riboflavin)	mg/kg	27
Niacin (nicotinic acid)	mg/kg	115
Vitamin B6 (pyridoxine)	mg/kg	26
Pantothenic Acid	mg/kg	140
Vitamin B12 (cyanocobalamin)	mg/kg	0.15
Biotin	mg/kg	0.9
Folate	mg/kg	9
Choline	mg/kg	1200
Fatty Acids
C16:0 Palmitic	%	0.7
C18:0 Stearic	%	0.2
C18:1ω9 Oleic	%	1.2
C18:2ω6 Linoleic	%	3.1
C18:3ω3 Linolenic	%	0.3
Total Saturated	%	0.9
Total Monounsaturated	%	1.3
Total Polyunsaturated	%	3.4
TD.150883 High MAC + 0.1% Quercetin Diet
Component	g/kg
2018, Teklad Global 18% Protein Rodent Diet	999
Quercetin dihydrate (Alfa Aesar A15807)	1
